# Supplementary material for: Spermidine Revives Aged Sorghum Seed Germination by Boosting Antioxidant Defense
Source: Antioxidants (Basel). 2025 Mar 17;14(3):349. doi: 10.3390/antiox14030349 (PMC11939325; doi:10.3390/antiox14030349)
Supplement: Supplementary file 1 [file antioxidants-14-00349-s001.zip]

Archive with 1 entries (1 files):
- antioxidants-3487247-supplementary.pdf
